# Supplementary material for: Rice sHsp genes: genomic organization and expression profiling under stress and development
Source: BMC Genomics. 2009 Aug 24;10:393. doi: 10.1186/1471-2164-10-393 (PMC2746236; doi:10.1186/1471-2164-10-393)
Supplement: Additional file 6 — Supplemental Table 3. MEME analysis of promoters of sHsp genes. [file 1471-2164-10-393-S6.xls]

## Sheet: Sheet1
Supplemental Table 3.		MEME analysis of promoters of sHsp genes
Motif 1		Regular expression		[CT][CG]GCC[GT][GC][GC][TA][CG][GC][TC]C[GC][CT][GCT][GC][CG][CG][CG][GT]C[CG][GC][GC]
		E-value = 4.1e-044
NAME	START	P-VALUE	SITES
Os01g04340	0	7.35e-15		TCGCCGGGTGGTCGCGGCCGGCCGG	ACGCGGGGGA
Os01g04340	120	2.79e-12	GGGGAGGAGC	TCGCCGGGTGGTCGCGGCGGGCCGA	GCGCGTGGGA
Os01g04340	160	1.25e-11	TGGGAGGAGC	TCGTCGGGAGGTCGCGGCCCGCCGG	GCGCGGGGGA
Os01g04340	200	2.03e-10	GGGGAGGAGC	TCGCCGGGTGGTCTTGGCCAGCCGG	TCGCGAGGGG
Os02g52150	527	2.48e-09	TTGGCGACCT	TGGCCTGCATGTCGCGGAGGGCCGC	GGCCTCTTCC
Os05g42120	248	3.8e-09	ATGCGGAACT	GCGGCGCGCCCTCGCCGGCGGCCGG	GACGAGCTCC
Os01g04340	40	5.02e-09	GGGGAGGAGC	TCGCCGGGTGGCCGCGGCTGGTCGG	GAGTGGGGGA
Os02g52150	699	1.12e-08	AGGGAGACCT	TCGCGGCGTCGTCCCCGCCGGAGGC	CATGTCGACG
Os05g42120	413	3.94e-08	AGCACCTCCA	CCGCCCCCTGCGTGCCCCCGGCCGC	CGCGACCTCC
Os06g14240	984	4.44e-08	ATCGCAACCG	CCACCGCCGCGTCGCAGGCTGCCGG	ATCTCCTCGC
Os03g15960	266	7.09e-08	CTGCCTCTGC	TCGTCGGCTCGTCGCCTCCAGCTGC	CGGGATCGCT
Os03g15960	76	1.39e-07	AGCACCGGGT	CGGGGGCCTTGGCGCGGACCGCCGC	GTTCACGGCC
Os01g04340	241	1.93e-07	GGGGAGGACC	TCGACGGGTGGTTGCGGCCGGTTGG	GAGCGAGGGA
Os05g42120	479	2.15e-07	CCCTTCGCCG	GCTCCGGCGAGCCGCCGCCGCCCCG	CCGCCACCAC
Os03g16020	132	2.15e-07	TCCGTCTTCT	CCTCCTGCTCCTTGCTGCGCTCGCC	GCTGATCTGG
Os07g33350	1161	2.65e-07	AGCCGGAGAG	TGACCGGGATGCGGACGCCGGCCGG	AGAATCCGCC
Os01g04340	80	2.65e-07	GGGGAGGAGC	TCGCCGGGAGGCCATGGCCGGCTGA	GCGCCGGGGA
Os04g36750	1002	3.26e-07	CCGAACCCTC	CCGTCTCGCCGCGCTCGCCGGCCGA	ACATTCTCGC
Os01g08860	806	3.61e-07	CGCCCTTCCG	CCCCCGCCTCGCCGCGCCCATTCCA	CCACCTTTCC
Os03g16020	225	6.58e-07	CCCGGCACGT	CCGCCTTGAACACGTGCGCCTCCGG	CGTCTCCTTC
Os02g52150	786	7.98e-07	TACACCTCGT	GCTCCTCCTCGTCCATGGCGTTCGC	CCCTCCCCAC
Os03g16030	70	8.79e-07	TGATCTGCTC	CGGCTTGGTGTTCTCCGGCAGCCGG	AACCTGCGGA
Os03g16020	49	8.79e-07	TGATCTGCTC	CGGCTTGGTGTTCTCCGGCAGCCGG	AACCTGCGGA
Os07g33350	53	9.66e-07	GACTGTTGTA	CCTCCTCCTTGTGGCGCCGCGTCTG	GTGAGCTTGA
Os02g52150	738	1.17e-06	TCGACGTCCG	CGCCGTCCATGTCCCCGTCCTCCGG	GATCTCTTGC
Os02g48140	981	1.28e-06	AATCGCGTGT	TCGCGCGCTCCTCCCTGCGAGTCTG	CAAACACTTC
Os03g16030	153	1.54e-06	TCCGTCTTCT	CCTCCTGCTCCTTGATGCGCTCGCC	GCTGATCTGG
Os03g16030	246	1.68e-06	CCCGGCACGT	CCGCCTTGAACACGTGCGCCTCGGG	CGTCTCCTTC
Os03g15960	181	1.84e-06	GCTGCGGCGG	TGGCGGCGGCGTCCCGCGCTGCTCC	TCCTCTCGCC
Os03g16030	180	2.4e-06	CGCTCGCCGC	TGATCTGGAGGACGTTGCCGTCCTC	AACCTCCACC
Os03g16020	159	2.4e-06	CGCTCGCCGC	TGATCTGGAGGACGTTGCCGTCCTC	CACCTCCACC
Os05g42120	738	2.86e-06	GGAGATTAGT	CGTCGTCGTCGTCGTCTCCCTCGCA	TGGCAAATGC
Os03g16020	252	2.86e-06	GCCTCCGGCG	TCTCCTTCCAGTCGATGCGCGCGCC	GGCGAAGGCC
Os03g16030	288	3.69e-06	TTCCAGTCGA	TCCGCGCGCCGGCGAAGGCCGCCGC	GTCGGAGTTG
Os02g12610	408	3.69e-06	TCTTGTTGGT	GCGCCGCCGTGCCGTGGCCCTAGCA	TGAAAGAAAG
Os05g42120	888	4.74e-06	ACCACCACCA	CCGCCTCTTCTTCCTCCTCCTCCGC	GTACAAGAAC
Os04g36750	1072	5.58e-06	TCTCCCAACC	TCGCCGTCACGTCTCGCCCAACCAA	AAATCGCACA
Os06g14240	946	6.05e-06	TGGAGGTATC	CGACCCGGCACGCGCGGCCTGCTCG	CGAATCGCAA
Os05g42120	379	6.56e-06	GAAGACGGTC	GCGTCCGCCTGCCGCTGCCGCCGCA	GCACCTCCAC
Os03g15960	28	7.69e-06	CTCGTGATCA	CGGCCGGCGCCGCCCGGCGCATGTG	GTTGGAGATG
Os03g15960	106	8.31e-06	GCCGCGTTCA	CGGCCTCCTCGATCTTGCGCGACAG	CAGGTGCTTC
Os03g14180	749	8.99e-06	GCGGAGAACC	CCGCGGCGTCGTCGCGAAGCTCGAA	CAAACCAACG
Os04g36750	977	1.31e-05	GAAACCTCTC	CCGCCGCGAAGCCGCCCGAACCCTC	CCGTCTCGCC
Os03g16030	216	1.31e-05	ACCTCCACCT	TGACCTCCTCCTTCTTCAGCCCCGG	CACGTCCGCC
Os03g16020	195	1.31e-05	ACCTCCACCT	TGACCTCCTCCTTCTTCAGCCCCGG	CACGTCCGCC
Os03g16040	851	1.64e-05	CCGTATAAAT	CCGGCCTCCCCTCCCGCTCTGCGGC	CCAGACAAAG
Os05g42120	339	1.9e-05	GCGTCACGGC	GGCGCCGGACTCCGCCGCCGACCCG	AACTCGAAGA
Motif 2		Regular expression		GA[AG][GA][AC][AC]GA[GA][GA][GA]AGA[AG][AG][AG][GAC][GA][ACT][GC][AG][GA][AG][AG]
	E-value = 5.6e-024
NAME	START	P-VALUE	SITES
Os06g11610	1137	5.28e-10	CAAGGGAGAG	GAGAGAGAGAGAGAGAGAGAGAGAG	AGAGAGAGAG
Os01g08860	968	1.41e-09	AGAAGAAGAA	GAAGAAGAAGAAGAAGAAGAGGCGA	TCGAGAGA
Os07g33350	282	1.65e-09	GGTGGGGAAG	GGAGAAGAGGGAGAGAAGAAGACAG	GGAAGGAGGG
Os06g14240	1078	1.92e-09	GGAGAAAAGT	GAGAGAGAGGATGAGAAAGAGAGAG	GGTGATGATG
Os03g14180	139	4.05e-09	GTGGATCGAG	GAGATAGAGGTAGAAAGGGTGAGGT	GGAGGAAGTG
Os03g16030	382	6.21e-09	AGGGGTCCCA	GAGGTCGAGGGAGAAGGGGTCGAAC	ACGTTGCTGC
Os03g16020	382	6.21e-09	AGGGGTCCCA	GAGGTCGAGGGAGAAGGGGTCGAAC	ACGTTGCTGC
Os01g08860	601	2.34e-08	CCAGAATCCA	GAGATCGCAGCAGAAAAGGAGCGAA	CAAGGCAAAC
Os02g48140	935	6.15e-08	CCCCTGCGAA	GAACACGCTGAAGAAAACGCGAGAA	ACTACCAGAA
Os05g42120	785	9.71e-08	TGGAAATCTC	CAGAAAAAGGAAAAAAAGGCGGGAA	TCACATCGTC
Os06g14240	729	1.35e-07	AGATATACGT	GAGATTGAGGTAAAAGAGACGAGAG	AAAAAAAATC
Os02g52150	1175	1.51e-07	GTTACGCAGC	GAGAGCGAGAGAGGAGTGGAGAGCC
Os06g14240	203	1.68e-07	TTCGAGAAAT	GGAGGAGCAGTAGAGGAGAGGAGAA	GCTTCTCGAA
Os01g04350	859	2.08e-07	TTCACACGCT	GGAGAAGAAGAAGGAATGGCGCCGA	TCGCCGCCGT
Os01g04350	471	3.14e-07	GGAGCTTGCA	CAAGACGCCGGAGAGAAAGTGTGAA	CGAATTCGAC
Os03g15960	319	4.68e-07	GACATTGGCC	GAACTCGAGGAAGGGGAGGCTCGAG	ACGAGAAGTC
Os01g04360	736	9.1e-07	CCGCTTTGTA	GAGGCTGATGGAGTACTGGAGCGAC	GGAAGCGAAG
Os01g04350	1147	9.1e-07	TGATTTTGGT	GAGGAAGAAGTAGTAGAAGTGAATT	AGTGATATCG
Os01g04340	392	9.1e-07	GTGCGGTTGC	GAGAAAGAGATTGAAAGGAGGAAGA	AGATAAGAAA
Os02g54140	1157	1.09e-06	ATTGCTGCAG	TAGCAAGAAGGAGAGCGAGAGAGCA	AAGCCCAAGT
Os04g36750	697	1.2e-06	AATTTGGTTT	GAAGGGGAAAAAAAAGGAGAGAAAA	GCTTCAATGC
Os03g16030	349	1.7e-06	TGCCGCTGCC	GGAGCCGAAGGGGAAGCCGTCGAAG	GGGTCCCAGA
Os03g16020	349	1.7e-06	TTCTGCTGCC	GGAGCCGAAGGGGAAGCCGTCGAAG	GGGTCCCAGA
Os01g04360	798	2.02e-06	AAAGCGAAAC	GAGCAAGAACCAGAGAAGTCCAGAG	ATTTCAGGAC
Os05g42120	582	2.4e-06	AAAAAAAAAT	CTGAAAGAAGAAGAGATCGTGGAGA	TATCACTACC
Os06g14240	72	2.4e-06	TTGGTGAGCT	GAGGAAGACGATGAATTCGAGGGAT	ATATGGTGGT
Os03g15960	895	2.4e-06	GACAGATATC	CAAGCAAAGCGAGAAAAGAAGCCAG	CAATCGAAAG
Os06g11610	1175	2.61e-06	GAGAGAGAGA	GAGAGAGAGAGAGAGAGAGTCATCC
Os01g04360	616	2.61e-06	CTTTTGTTTT	GAGACTGAGGGAGTACACGATAAGA	TTTGATCGCA
Os01g04380	6	3.92e-06	TCCTCT	CAAAGCAAGAGAGAAAAAGCCACGG	GTGCCAGGCA
Os01g08860	126	6.26e-06	TATTGTGATT	GGAGAAGAAGTGAAGGTAGGTAGAA	AAATTAAATA
Os01g04370	772	6.76e-06	CAGGAGCACC	GAAACAAAAGTAGATGACTCGAGAC	GCCTCAAGAA
Os11g13980	288	7.29e-06	TCAAAACGGA	GAAGCACACGAAATGATGGCGCGAA	AACTCAACCC
Os01g04350	220	9.1e-06	CGGGGAGTTT	GAAAACGATAAAGCAAGCAAGTGAC	GCAGATGATT
Os02g48140	1029	9.79e-06	CATCCGGATG	CAACCAGACGGGGAGAAAAACCGCA	AAGGAAATGT
Os11g13980	1153	1.3e-05	TCCCAAGAAA	CAAGCAGAAACAGCAAAGACGTAGA	CATTGTTGGA
Motif 3	Regular expression		CT[GT][AC][CT]A[TAC]GT[GA][GA]G[CAT]CCCA[CT]
	E-value = 1.0e-007
NAME	START	P-VALUE	SITES
Os06g14240	1120	9.8e-11	ATGTGGCATC	CTGATATGTGGGACCCAC	ACTGACCCAA
Os01g04340	432	2.23e-10	AGAAAAGGGG	CTGACAAGTAGGCCCCAC	CATTTTTTTA
Os03g15960	617	3.15e-10	GAGTCAGTCA	CTGATATGTGGGCCCCAT	TTTACTATGG
Os03g14180	221	1.48e-09	TCTTGTTTCA	CTGATATATGGGCCCCAC	ATATTTTGTT
Os01g04340	475	1.93e-09	GCATTTGTCA	CTTCCATGTGGGACCCAC	TTCTATTTTG
Os01g08860	691	4.9e-09	ACACCACCCT	ATGACAAGTGGGTCCCAC	TCGAACCAAC
Os05g42120	612	3.21e-08	GGAGATATCA	CTACCCAGTGGGCCCCAC	ATGTCAGCCT
Os03g14180	181	4.77e-08	GTGGGACCGA	CTGACATGTGAGTCCAAT	TATTTTGTAT
Os03g14180	287	1.03e-07	TTTAATCAAA	CTGTCACGTAAGCGCCAC	GTTATTACCA
Os04g36750	566	2.53e-07	TGCTCCTCTC	CTTATACGTAGAACGCAC	TTGAAAAAGC
Motif 5	Regular expression		[CA]GCG[GA]GGGA[GA]G[AG][GA]C
	E-value = 1.0e-005
NAME	START	P-VALUE	SITES
Os01g04340	186	1.14e-09	GCCCGCCGGG	CGCGGGGGAGGAGC	TCGCCGGGTG
Os01g04340	26	1.14e-09	GCCGGCCGGA	CGCGGGGGAGGAGC	TCGCCGGGTG
Os01g04340	146	1.52e-08	GCGGGCCGAG	CGCGTGGGAGGAGC	TCGTCGGGAG
Os01g04340	106	2.01e-08	GCCGGCTGAG	CGCCGGGGAGGAGC	TCGCCGGGTG
Os03g16020	306	9.29e-08	GAGGAGGTGC	CGCGGGGGAAGGAC	GGGAAGATGC
Os01g04340	66	9.6e-08	GCTGGTCGGG	AGTGGGGGAGGAGC	TCGCCGGGAG
Os03g16030	324	1.27e-07	TCGGAGTTGG	CGCGAGGGAAGAGG	CTGCCGCTGC
Os01g04340	267	2.12e-07	GCCGGTTGGG	AGCGAGGGAGGACC	TCTCCGGGAG
Os01g04340	226	8.21e-07	GCCAGCCGGT	CGCGAGGGGAGGAC	CTCGACGGGT
Os03g16020	292	1.01e-06	AGGCCGCGGT	CTCGGAGGAGGTGC	CGCGGGGGAA
Motif 6	Regular expression		[TA][TA][TA][AC][AT][AT][TGC][TA]TTT[AT]T[TC][TA][AG]A[AT]AA[AT][AT][AG][ACT][AT]
		E-value = 3.4e-005
NAME	START	P-VALUE	SITES
Os03g16040	569	1.2e-10	AGGTCTTCGT	TTTAAATATTTTTTTAAAAATAGAA	ATAGGAACAA
Os11g13980	840	6.11e-09	CGAGTAATTT	TTTCTAGTTTTACTTAAAAATCAAA	CGGAGGGAGT
Os01g04360	458	1.01e-08	TTCGTCTTAT	TTAAAATATTTTTTAAAAAACTAAA	AAACAAAAGT
Os01g08860	403	1.91e-08	ATTTTGGAAA	ATTAAACTTTTATTGAAAATAAACT	AACTCATGTA
Os07g33350	949	6.3e-08	AAAGTCTTAA	AATCAATTTTAAGTATAAAATAAAA	AATTTTAAAT
Os01g04370	338	7.26e-08	AAACACGTAT	ATACAAGTTTTATTAATAAATTATT	CTTTTTTGGC
Os06g11610	154	3.55e-07	TTGCTTAAAG	ATAAATTTATTTTGAGAAAAATATA	AAGGGTTAAA
Os02g54140	259	3.55e-07	AGAGAATTCG	TTTCATTTTTTGTTCCACAAAAAAA	TTTTCACTTT
Os01g04360	508	8.22e-07	ATAAAGTACT	ATTCATGTTTTATAATCTAATAACA	GTATAAATAC
Os11g13980	358	9.22e-07	TATAAGTTGT	TTAATTTTTTTCCTAGTTAATAGAA	AGATATATTA
Os07g33350	515	1.29e-06	ACAAAAAGAA	AAAAAACTTTTTTCCAACAAAAAAT	GACTTCACAA
Os06g14240	307	1.61e-06	TATTCCGTTG	AATAAAGTTACAGTGAAAAACAAAA	AAACGTACAA
Os01g04370	128	1.61e-06	GAGCCATAAT	TTTATCCTTTCTTTTGAGGAATAAA	TTTTATACTA
Os01g04380	635	1.8e-06	TTAGAGGATA	AATAAATAATTTTCTTAAAAAGGAA	AAAAGAGCAC
Os06g14240	341	2.74e-06	AAAACGTACA	ATAATGTTTTTCGTTAATAAAAGAA	TTAAATCAAT
Os11g13980	496	3.04e-06	TTTTTCTAAA	TCTCTACTATTATAAAAAATTGAAA	ATGTTTTTAC
Os11g13980	397	3.04e-06	ATATTAATAT	TTTCAACGTTCCCTGCAAAAAAAAA	ATTCAACATA
Os01g04360	534	3.04e-06	CTAATAACAG	TATAAATACTAATCATAAAAAAAAA	TTCAAATAAG
Os02g03570	559	3.37e-06	CCACAATTCC	TGGAATTTTTTTTGGGAAGATAAAA	TATTTACTTG
Os05g42120	94	3.73e-06	CTCATCAACA	ACTCAAGTTTTATTTCAAGATAACG	CCTGGGTAGC
Os03g16040	78	4.55e-06	AAACTAAACG	TAGATACTTTTTTTTGACAACTTTA	TTAAAAAATG
Os11g13980	328	6.1e-06	AACCCAAACT	TTGAATCTTTCTGTTTATATTATAA	GTTGTTTAAT
Os01g04370	217	6.71e-06	TATCTTTTTA	CTTATACTTATATTTATCAATCAAA	ATTTAAAATT
Os03g14180	262	6.71e-06	TTTTTTTAGT	TTTCAATTTTGCTATTTTAATCAAA	CTGTCACGTA
Os03g16040	331	7.37e-06	TGTAGGACTT	GTTCATTTTTCACTTGGAAAAAACT	TATCAAATTT
Os01g04340	695	8.1e-06	GGACTTATTC	CTTCTCTTTTTATACGAAGAAGAAA	TTCTAAGGTA
Os11g13980	422	9.74e-06	CAAAAAAAAA	ATTCAACATATATCTAATGTTAGAT	TTAATAAAAC
Os07g33350	976	9.74e-06	AAATAAAAAA	TTTTAAATTTTAGCTGATAAGTATA	GCGAAAAGAT
Os07g33350	814	1.07e-05	AACAGCTCTA	TCTTTAGATTTATTCGTGAAATAAA	CCAAACAACA
Os02g54140	158	1.07e-05	CCTAGTGTAC	TCACAATGTTTATGTATAGATTTAA	TGTTGCAGTG
Os01g08860	350	1.07e-05	CTTTGATCCA	TCTCATCATTTTTAAAGAAAATACT	AAAATCCATT
Os03g14180	50	1.28e-05	TGGCGCTTAC	ATGATAGTTTGTTCCGGAAAAAAAT	ATAAAATGTG
Os02g48140	424	1.52e-05	TTTTCGACAA	TCTGTTGTTTTGTCTGAAAAATGCA	GTATAGAGGT
Os07g33350	577	1.66e-05	ATTCCAGTAC	ACTCATTTTTCAGAAGATATAAATT	CAGGTACTCT
Os03g16040	106	1.66e-05	AACTTTATTA	AAAAATGGTATAGTTGAAAATGGCA	TTAAAGTAAA
Os11g13980	714	1.81e-05	CCTAACTGCA	GATCATGATTTTCTAAATATATATA	TATATCCAAG
Os02g54140	285	1.81e-05	ACAAAAAAAT	TTTCACTTTATATCGATCAAATGTT	GCAGTGACTT
Os01g04370	244	1.97e-05	CAATCAAAAT	TTAAAATTTCAACTTTAAATTTGAA	GTTGATTTTG
Os02g52150	192	2.99e-05	TGGATCGTGG	TTGAAATGTTAAGTAGCAAAAGTTA	ACCCAAATAT
Os07g33350	386	3.24e-05	TTTCTGCTAC	ATTATATTATAACCATTAATATATA	TGGACATCTT
Os06g14240	369	3.5e-05	AAAAGAATTA	AATCAATAATTTTTGGCTAAGTACA	CTAGGATCCT
Os01g04350	316	3.5e-05	CGGTCCGGTA	ACAATACTTTTCTGAAATGAAAGCT	CCGGTAATAC
Os06g11610	219	4.1e-05	CCATCTACTT	TTGATAGTCATATTTCATATTGACA	CACAGACCAA
Os01g08860	205	4.1e-05	GGTGGAGAAG	TTGTTATATTTTGGGACAAATTATA	AATGCTATAA
Os07g33350	917	4.43e-05	AAAACAAAGA	TTAAAAATAAATTTCGATGAAAAAA	GTCTTAAAAT
Os06g11610	115	4.79e-05	CAACAATGCA	TTTATCTATACTTTTATAAACTTCA	ATGATTGCTT
Os07g33350	672	5.57e-05	AGATTAACAG	TATATTGTTAGCCCTAAAAAAATTA	CCCTCCTTTT

## Sheet: Sheet2
GAACAGAAGAGAACCTTCTAGAA	A	A	C	A	G	A	A	G	A	G	A	A	C	C	T	T	C	T	A	G	A	A
		T	G	T	A		C					T	G	T	A	C	A	A	G
					C													G
